# Supplementary material for: Modulation of Plasma Lipidomic Profiles in Metastatic Castration-Resistant Prostate Cancer by Simvastatin
Source: Cancers (Basel). 2022 Sep 30;14(19):4792. doi: 10.3390/cancers14194792 (PMC9563053; doi:10.3390/cancers14194792)
Supplement: Supplementary file 1 [file cancers-14-04792-s001.zip]

Archive with 1 entries (1 files):
- cancers-1903478-supplementary.pdf
